# Supplementary material for: Phosphonate Inhibitors of Pyruvate Dehydrogenase Perturb Homeostasis of Amino Acids and Protein Succinylation in the Brain
Source: Int J Mol Sci. 2022 Oct 29;23(21):13186. doi: 10.3390/ijms232113186 (PMC9655319; doi:10.3390/ijms232113186)
Supplement: Supplementary file 1 [file ijms-23-13186-s001.zip]

Archive with 1 entries (1 files):
- ijms-1975138-supplementary.pdf
